# Supplementary material for: Genetic overlap between treatment-resistant schizophrenia and smoking initiation
Source: Int J Neuropsychopharmacol. 2026 Jun 28;29(7):pyag035. doi: 10.1093/ijnp/pyag035 (PMC13358876; doi:10.1093/ijnp/pyag035)
Supplement: Supplementary_material_pyag035 [file supplementary_material_pyag035.zip]

Archive with 2 entries (2 files):
- Supplementary_materials_TRS_and_smoking_pyag035.docx
- Supplementary_tables_TRS_and_smoking_pyag035.xlsx
